# Supplementary material for: Comprehensive Metabolomic Profiling in Adults with X-Linked Hypophosphatemia: A Case-Control Study
Source: Biomedicines. 2024 Dec 26;13(1):22. doi: 10.3390/biomedicines13010022 (PMC11759187; doi:10.3390/biomedicines13010022)
Supplement: Supplementary file 1 [file biomedicines-13-00022-s001.zip]

Archive with 1 entries (1 files):
- biomedicines-3381907-supplementary.xlsx
