# Supplementary material for: Comprehensive Metabolomic Profiling in Adults with X-Linked Hypophosphatemia: A Case-Control Study
Source: Biomedicines. 2024 Dec 26;13(1):22. doi: 10.3390/biomedicines13010022 (PMC11759187; doi:10.3390/biomedicines13010022)
Supplement: Supplementary file 1 [file biomedicines-13-00022-s001.zip › biomedicines-3381907-supplementary.xlsx]

## Sheet: Hoja1
		Columna1	Columna2	Columna3	Columna4	Columna5	Columna6
		Compound	Formula	m/z	Rt	mz product	Adduction	Class
		glycine	C2H5NO2	74.024834	12.671	56.0136	[M-H]-	Amino acid/peptides/analogues
		Hypotaurine	C2H7NO2S	108.012642	11.876	63.9	[M-H]-	Sulfinic acid and derivatives
		taurine	C2H7NO3S	126.021965	9.911	108.011	[M+H]+	Organosulfonic acid and derivatives
		O-Phosphoethanolamine	C2H8NO4P	142.026367	13.674	44.621	[M+H]+	phosphate esters
		pyruvate	C3H4O3	87.008896	3.546	43.1	[M-H]-	Keto acids and derivatives
		Guanidoacetic acid	C3H7N3O2	118.061012	12.4	72.0556	[M+H]+	Amino acid/peptides/analogues
		serine	C3H7NO3	104.035446	12.858	74.0247	[M-H]-	Amino acid/peptides/analogues
		succinate	C4H6O4	117.019478	12.021	72,9138	[M-H]-	Carboxylic acid and derivatives
		4-aminobutyrate	C4H9NO2	104.070511	11.303	86.9525	[M+H]+	Amino acid/peptides/analogues
		D-2-Aminobutyric acid	C4H9NO2	104.070511	11.303	86.9525	[M+H]+	Amino acid/peptides/analogues
		glutamine	C5H10N2O3	147.076279	12.909	127.052	[M+H]+	Amino acid/peptides/analogues
		2-Hydroxyvaleric acid	C5H10O3	117.055817	3.579	71,0507	[M-H]-	Fatty and conjugated acids
		methionine	C5H11NO2S	148.043945	9.137	100,1000	[M-H]-	Amino acid/peptides/analogues
		ornithine	C5H12N2O2	131.082657	16.205	83.062	[M-H]-	Amino acid/peptides/analogues
		Phosphorylcholine	C5H14NO4P	184.073257	13.76	125	[M+H]+	Quaternary ammonium salts
		hypoxanthine	C5H4N4O	135.031296	6.754	92.0256	[M-H]-	Purines and derivatives
		2-hydroxyglutarate	C5H8O5	147.030060	10.955	129.019	[M-H]-	Short chain hydroxy acids and derivatives
		lysine	C6H14N2O2	145.098297	17.035	99.1	[M-H]-	Amino acid/peptides/analogues
		N'-Methylnicotinamide	C7H8N2O	137.070877	13.417	92.0495	[M+H]+	Pyridines and derivatives
		2-Hydroxyoctanoic acid	C8H16O3	159.102707	2.447	113.271	[M-H]-	Fatty and conjugated acids
		2-Phenylbutyric acid	C10H12O2	163.076599	2.439	119.227	[M-H]-	Benzene and derivatives
		Indole-3-acetaldehyde	C10H9NO	158.061234	2.544	130.066	[M-H]-	Indoles and derivatives
		DL-Indole-3-lactic acid	C11H11NO3	204.066666	2.485	188.035	[M-H]-	Indoles and derivatives
		tryptophan	C11H12N2O2	205.097092	7.689	146.06	[M+H]+	Indoles and derivatives
		Undecanoic acid	C11H22O2	185.154770	2.226	167.1	[M-H]-	Fatty and conjugated acids
		trans-3-Indoleacrylic acid	C11H9NO2	188.07074	3.044	170.064	[M+H]+	Indoles and derivatives
		Indole-3-pyruvic acid	C11H9NO3	202.051147	2.215	184.2	[M-H]-	Indoles and derivatives
		3-Indolebutyric acid	C12H13NO2	202.087463	2.495	158.2	[M-H]-	Indoles and derivatives
		Myristic acid	C14H28O2	227.201828	2.147	209.064	[M-H]-	Fatty and conjugated acids
		Linoleic acid	C18H32O2	279.233337	2.101	219,400	[M-H]-	Lineolic acids and derivatives
		Stearic acid	C18H36O2	283.264160	2.082	265.3	[M-H]-	Fatty and conjugated acids
		Arachidic acid	C20H40O2	311.295898	2.048	293,2847	[M-H]-	Fatty and conjugated acids
		Chenodeoxycholic acid	C24H40O4	393.299957	2.996	212,000	[M+H]+	Bile acids, alcohols and derivatives
		Glycodeoxycholic acid	C26H43NO5	450.321655	3.096	355.2	[M+H]+	Bile acids, alcohols and derivatives
		Glycocholic acid	C26H43NO6	464.302124	6.826	212.00	[M-H]-	Bile acids, alcohols and derivatives
		Taurodeoxycholic acid	C26H45NO6S	498.290253	2.389	355.2	[M-H]-	Bile acids, alcohols and derivatives
		Glycolic acid	C2H4O3	75.008797	8.434	45.2	[M-H]-	Hydroxyacids and derivatives
		acetylphosphate	C2H5O5P	140.994659	12.582	77	[M+H]+	phosphate esters
		lactate	C3H6O3	89.024582	7.071	43.1	[M-H]-	Hydroxyacids and derivatives
		glycerate	C3H6O4	105.019455	9.939	57,100	[M-H]-	Carbohydrates and conjugates
		alanine	C3H7NO2	90.054924	12.178	147.045	[M+H]+	Amino acid/peptides/analogues
		b-alanine	C3H7NO2	90.054924	12.809	44.049	[M+H]+	Amino acid/peptides/analogues
		sarcosine	C3H7NO2	90.054924	12.178	44.049	[M+H]+	Amino acid/peptides/analogues
		Trimethylamine N-oxide	C3H9NO	76.075676	12.071	58.0651	[M+H]+	Organonitrogenic compounds
		Diethanolamine	C4H11NO2ï¿½	106.086212	11.132	68.0496	[M+H]+	Organonitrogenic compounds
		acetoacetate	C4H6O3	101.024567	5.873	60	[M-H]-	Keto acids and derivatives
		2-Ketobutyric acid	C4H6O3	101.024574	2.401	60	[M-H]-	Keto acids and derivatives
		N-Acetylglycine	C4H7NO3	116.035461	8.303	74,0261	[M-H]-	Amino acid/peptides/analogues
		aspartate	C4H7NO4	134.044907	13.404	115.004	[M+H]+	Amino acid/peptides/analogues
		asparagine	C4H8N2O3	133.060822	13.126	87.0558	[M+H]+	Amino acid/peptides/analogues
		3-hydroxylbutyrate	C4H8O3	103.040222	7.334	64	[M-H]-	Hydroxyacids and derivatives
		(R)-3-Hydroxybutanoic acid	C4H8O3	103.040222	7.700	64	[M-H]-	Hydroxyacids and derivatives
		2-Hydroxybutyric acid	C4H8O3	103.040237	5.802	64	[M-H]-	Hydroxyacids and derivatives
		creatine	C4H9N3O2	130.062256	12.102	88.0402	[M-H]-	Amino acid/peptides/analogues
		L-Homoserine	C4H9NO3	120.065437	12.502	74,0600	[M+H]+	Amino acid/peptides/analogues
		threonine	C4H9NO3	120.065437	12.502	74.06	[M+H]+	Amino acid/peptides/analogues
		3-Hydroxyisovaleric acid	C5H10O3	117.055817	5.689	72.2	[M-H]-	Amino acid/peptides/analogues
		DL-Valine	C5H11NO2	116.071785	10.032	72.1	[M-H]-	Amino acid/peptides/analogues
		betaine	C5H11NO2	116.071785	10.032	72.1	[M-H]-	Amino acid/peptides/analogues
		Adonitol	C5H12O5	151.061417	8.769	151.061	[M-H]-	Carbohydrates and conjugates
		Choline	C5H13NO	104.106903	12.645	60.08	[M+H]+	Organonitrogenic compounds
		Uric acid	C5H4N4O3	167.021011	8.487	124.014	[M-H]-	Purines and derivatives
		Pyroglutamic acid	C5H7NO3	128.035507	8.453	55.1	[M-H]-	Amino acid/peptides/analogues
		2-Oxoisopentanoic acid	C5H8O3	115.040176	2.285	115.04	[M-H]-	Keto acids and derivatives
		Methylsuccinic acid	C5H8O4	131.035095	10.675	87.0456	[M-H]-	Fatty and conjugated acids
		proline	C5H9NO2	116.070442	10.857	70.0652	[M+H]+	Amino acid/peptides/analogues
		N-Propionylglycine	C5H9NO3	132.065613	12.203	76.368	[M+H]+	Amino acid/peptides/analogues
		Aminolevulinic acid	C5H9NO3	130.051025	12.026	112.039	[M-H]-	Amino acid/peptides/analogues
		L-Hydroxyproline	C5H9NO3	130.051056	7.712	68.05	[M-H]-	Amino acid/peptides/analogues
		N-Methyl-D-aspartic acid	C5H9NO4	148.060257	12.906	88.0389	[M+H]+	Amino acid/peptides/analogues
		glutamate	C5H9NO4	146.045898	12.746	127.965	[M-H]-	Amino acid/peptides/analogues
		2-Methyl-3-ketovaleric acid	C6H10O3	129.055695	2.195	83.0502	[M-H]-	Keto acids and derivatives
		Adipic acid	C6H10O4	145.050690	11.644	101.099	[M-H]-	Fatty and conjugated acids
		DL-Pipecolic acid	C6H11NO2	130.086411	10.533	84.0808	[M+H]+	Amino acid/peptides/analogues
		4-Methylvaleric acid	C6H12O2	115.076584	2.533	81,0692	[M-H]-	Fatty and conjugated acids
		L-Rhamnose	C6H12O5	163.061142	8.018	145.891	[M-H]-	Carbohydrates and conjugates
		myo-inositol	C6H12O6	179.056076	13.264	161.045	[M-H]-	Alcohols and polyols
		Fructose	C6H12O6	179.056091	10.639	71.0145	[M-H]-	Carbohydrates and conjugates
		Mannose	C6H12O6	179.056091	10.639	71.0145	[M-H]-	Carbohydrates and conjugates
		citrulline	C6H13N3O3	174.088364	13.056	84.132	[M-H]-	Amino acid/peptides/analogues
		leucine	C6H13NO2	130.087402	8.878	84,300	[M-H]-	Amino acid/peptides/analogues
		arginine	C6H14N4O2	173.104385	16.941	131.083	[M-H]-	Amino acid/peptides/analogues
		Aconitic acid	C6H6O6	173.009048	13.093	111.009	[M-H]-	Carboxylic acid and derivatives
		3-Methylglutaconic Acid	C6H8O4	143.035065	10.646	83.3103	[M-H]-	Fatty and conjugated acids
		citrate/isocitrate	C6H8O7	191.019623	13.506	111.1	[M-H]-	Carboxylic acid and derivatives
		3-Methyl-Histidine	C7H11N3O2	168.077744	12.867	151.1	[M-H]-	Amino acid/peptides/analogues
		Homocitrulline	C7H15N3O3	190.1185	13.066	84.132	[M+H]+	Amino acid/peptides/analogues
		gamma-Butyrobetaine	C7H15NO2	146.117508	13.111	87	[M+H]+	Fatty and conjugated acids
		carnitine	C7H15NO3	162.11232	12.578	102.9	[M+H]+	quaternary amine
		Homoarginine	C7H16N4O2	189.134613	17.538	84.132	[M+H]+	Amino acid/peptides/analogues
		Benzoic acid	C7H6O2	121.029625	10.036	77.1	[M-H]-	Benzene and derivatives
		3-Hydroxybenzoic acid	C7H6O3	137.024445	2.072	93.0357	[M-H]-	Benzene and derivatives
		2-6-Dihydroxybenzoic acid	C7H6O4	153.019501	1.822	109.03	[M-H]-	Benzene and derivatives
		N-Acetyl-L-arginine	C8H16N4O3	217.129395	12.865	171.125	[M+H]+	Amino acid/peptides/analogues
		DL-2-Aminooctanoic acid	C8H17NO2	160.133209	6.675	114.059	[M+H]+	Amino acid/peptides/analogues
		Glycerophosphocholine	C8H20NO6P	258.109863	13.14	104.101	[M+H]+	Glycerophospholipids
		3-Indoxyl sulfate	C8H7NO4S	212.002319	1.863	132.045	[M-H]-	Sulfuric acids and derivatives
		2-Phenylpropionic acid	C9H10O2	149.060959	2.475	105.071	[M-H]-	Phenylpropanoids
		phenylalanine	C9H11NO2	164.071762	8.015	147.045	[M-H]-	Amino acid/peptides/analogues
		tyrosine	C9H11NO3	180.066513	9.686	119.05	[M-H]-	Amino acid/peptides/analogues
		N-Acetylcarnitine	C9H17NO4	204.123001	10.376	85.032	[M+H]+	Fatty acid esters
		4-Hydroxyphenylpyruvic acid	C9H8O4	179.035172	2.368	106.666	[M-H]-	Benzene and derivatives
		3-Methylindole	C9H9N	132.080872	3.064	116.92	[M+H]+	Indoles and derivatives
		Hydroxyphenylformamidoacetic acid	C9H9NO4	194.045883	6.769	93.0343	[M-H]-	Phenol

## Sheet: Hoja2
		Metabolite	Intact FGF23		1,25(OH)2D		iPTH
			r	p	r	p	r	p
		Glycine	0.27	0.09	0.18	0.29	0.08	0.62
		Taurine	0.12	0.45	0.32	0.05	-0.01	0.91
		Hypotaurine	0.42	0.008	0.12	0.45	0.11	0.47
		Phosphoethanolamine	-0.14	0.93	0.12	0.46	0.25	0.12
		Pyruvate	-0.17	0.29	0.09	0.59	-0.02	0.89
		Guanidoacetic acid	0.03	0.82	0.01	0.91	0.02	0.87
		Serine	0.39	0.01	0.14	0.39	0.39	0.01
		Succinate	0.29	0.06	0.27	0.10	0.15	0.34
		4-aminobutyrate	0.26	0.11	-0.02	0.89	0.30	0.06
		D-2-aminobutyric acid	0.29	0.1	0.1	0.32	0.25	0.6
		Dimethylglycine	0.44	0.005	0.03	0.84	0.36	0.02
		Glutamine	0.08	0.59	-0.05	0.97	0.02	0.88
		2-hydroxyvaleric acid	0.54	0.000	-0.11	0.50	0.23	0.16
		Methionine	0.33	0.03	0.11	0.48	0.05	0.73
		Ornithine	0.38	0.01	0.17	0.30	-0.03	0.85
		Phosphorylcholine	-0.01	0.93	-0.18	0.28	0.44	0.05
		Hypoxanthine	0.39	0.01	0.30	0.07	0.13	0.42
		2-hydroxyglutarate	0.17	0.3	-0.1	0.56	0.14	0.39
		Lysine	0.26	0.10	0.16	0.35	0.05	0.75
		N-methylnicotinamide	0.16	0.9	-0.14	0.40	0.13	0.42
		2-hydroxyoctanoic acid	0.10	0.52	0.19	0.25	0.15	0.75
